# Supplementary material for: Periodontitis bone loss detection in panoramic radiographs using modified YOLOv7
Source: PeerJ Comput Sci. 2025 Sep 5;11:e3102. doi: 10.7717/peerj-cs.3102 (PMC12453760; doi:10.7717/peerj-cs.3102)
Supplement: Supplemental Information 1 [file peerj-cs-11-3102-s001.zip]

Archive with 87 entries (73 files):
- yolov7-m-master/
- yolov7-m-master/.gitignore
- yolov7-m-master/LICENSE.md
- yolov7-m-master/README.md
- yolov7-m-master/cfg/
- yolov7-m-master/cfg/baseline/
- yolov7-m-master/cfg/baseline/r50-csp.yaml
- yolov7-m-master/cfg/baseline/x50-csp.yaml
- yolov7-m-master/cfg/baseline/yolor-csp-x.yaml
- yolov7-m-master/cfg/baseline/yolor-csp.yaml
- yolov7-m-master/cfg/baseline/yolor-d6.yaml
- yolov7-m-master/cfg/baseline/yolor-e6.yaml
- yolov7-m-master/cfg/baseline/yolor-p6.yaml
- yolov7-m-master/cfg/baseline/yolor-w6.yaml
- yolov7-m-master/cfg/baseline/yolov3-spp.yaml
- yolov7-m-master/cfg/baseline/yolov3.yaml
- yolov7-m-master/cfg/baseline/yolov4-csp.yaml
- yolov7-m-master/cfg/deploy/
- yolov7-m-master/cfg/deploy/yolov7-d6.yaml
- yolov7-m-master/cfg/deploy/yolov7-e6.yaml
- yolov7-m-master/cfg/deploy/yolov7-e6e.yaml
- yolov7-m-master/cfg/deploy/yolov7-tiny-silu.yaml
- yolov7-m-master/cfg/deploy/yolov7-tiny.yaml
- yolov7-m-master/cfg/deploy/yolov7-w6.yaml
- yolov7-m-master/cfg/deploy/yolov7.yaml
- yolov7-m-master/cfg/deploy/yolov7x.yaml
- yolov7-m-master/cfg/training/
- yolov7-m-master/cfg/training/yolov7-d6.yaml
- yolov7-m-master/cfg/training/yolov7-e6.yaml
- yolov7-m-master/cfg/training/yolov7-e6e.yaml
- yolov7-m-master/cfg/training/yolov7-tiny.yaml
- yolov7-m-master/cfg/training/yolov7-w6.yaml
- yolov7-m-master/cfg/training/yolov7.yaml
- yolov7-m-master/cfg/training/yolov7x.yaml
- yolov7-m-master/data/
- yolov7-m-master/data/coco.yaml
- yolov7-m-master/data/hyp.scratch.custom.yaml
- yolov7-m-master/data/hyp.scratch.p5.yaml
- yolov7-m-master/data/hyp.scratch.p6.yaml
- yolov7-m-master/data/hyp.scratch.tiny.yaml
- yolov7-m-master/deploy/
- yolov7-m-master/deploy/triton-inference-server/
- yolov7-m-master/deploy/triton-inference-server/README.md
- yolov7-m-master/deploy/triton-inference-server/boundingbox.py
- yolov7-m-master/deploy/triton-inference-server/client.py
- yolov7-m-master/deploy/triton-inference-server/labels.py
- yolov7-m-master/deploy/triton-inference-server/processing.py
- yolov7-m-master/deploy/triton-inference-server/render.py
- yolov7-m-master/detect.py
- yolov7-m-master/export.py
- yolov7-m-master/hubconf.py
- yolov7-m-master/models/
- yolov7-m-master/models/__init__.py
- yolov7-m-master/models/common.py
- yolov7-m-master/models/experimental.py
- yolov7-m-master/models/yolo.py
- yolov7-m-master/requirements.txt
- yolov7-m-master/scripts/
- yolov7-m-master/scripts/get_coco.sh
- yolov7-m-master/test.py
- yolov7-m-master/train.py
- yolov7-m-master/train_aux.py
- yolov7-m-master/utils/
- yolov7-m-master/utils/__init__.py
- yolov7-m-master/utils/activations.py
- yolov7-m-master/utils/add_nms.py
- yolov7-m-master/utils/autoanchor.py
- yolov7-m-master/utils/aws/
- yolov7-m-master/utils/aws/__init__.py
- yolov7-m-master/utils/aws/mime.sh
- yolov7-m-master/utils/aws/resume.py
- yolov7-m-master/utils/aws/userdata.sh
- yolov7-m-master/utils/datasets.py
- yolov7-m-master/utils/general.py
- yolov7-m-master/utils/google_app_engine/
- yolov7-m-master/utils/google_app_engine/Dockerfile
- yolov7-m-master/utils/google_app_engine/additional_requirements.txt
- yolov7-m-master/utils/google_app_engine/app.yaml
- yolov7-m-master/utils/google_utils.py
- yolov7-m-master/utils/loss.py
- yolov7-m-master/utils/metrics.py
- yolov7-m-master/utils/plots.py
- yolov7-m-master/utils/torch_utils.py
- yolov7-m-master/utils/wandb_logging/
- yolov7-m-master/utils/wandb_logging/__init__.py
- yolov7-m-master/utils/wandb_logging/log_dataset.py
- yolov7-m-master/utils/wandb_logging/wandb_utils.py
